# Supplementary material for: KLIF-associated cytoskeletal proteins in Trypanosoma brucei regulate cytokinesis by promoting cleavage furrow positioning and ingression
Source: J Biol Chem. 2022 Apr 18;298(6):101943. doi: 10.1016/j.jbc.2022.101943 (PMC9117871; doi:10.1016/j.jbc.2022.101943)
Supplement: Supplemental Table S1 [file mmc1.xlsx]

## Sheet: Sheet1
Table S1. Comparison of the proximal proteins identified by BioID experiments with KLIF, CIF1, and FPRC as bait.
Name	TritrypDb accession #	KLIF BioID Mascot score	Log2 Mascot score	P-value	CIF1 BioID Mascot score	Log2 Mascot score	P-value	FPRC BioID Mascot score	Log2 Mascot score	P-value	Subcellular localization
CIF1	Tb927.11.15800	0	0		1451	10.5028	5.89033e-06	30	4.90689	0.0116963	New FAZ tip, cleavage furrow
FPRC	Tb927.10.6360	0	0		80	6.32193	0.00330498	585	9.19229	1.59449e-05	FAZ tip
KLIF	Tb927.8.4950	2116	11.0471	2.92493e-05	754	9.55842	0.00586377	115	6.84549	0.00218195	New FAZ tip, cleavage furrow
CIF2	Tb927.9.14290	0	0		283	8.14466	7.38637e-05	0	0		New FAZ tip, cleavage furrow
CIF3	Tb927.10.13100	0	0		0	0		49	5.61471	0.00521404	New FAZ tip, cleavage furrow
CIF4	Tb927.10.8240	0	0		0	0		386	8.59246	5.68671e-05	FAZ tip, cleavage furrow
FRW1	Tb927.10.870	0	0		25	4.64386	0.0081634	96	6.58496	0.00153829	New FAZ tip, cleavage furrow
KAT60a	Tb927.11.8350	0	0		49	5.61471	0.0342147	0	0		FAZ tip
KAT80	Tb927.9.9960	0	0		70	6.12928	0.0152474	0	0		FAZ tip
KPP1	Tb927.5.4380	0	0		18	4.16993	0.0395196	0	0		New FAZ tip, basal body
TbPLK	Tb927.7.6310	0	0		33	5.04439	0.0142001	58	5.85798	0.0488365	New FAZ tip, hook complex, basal body
CAP27	Tb927.7.3440	94	6.55459	5.17531e-05	34	5.08746	0.0101525	172	7.42626	0.00207138	Cortical cytoskeleton
CAP30	Tb927.11.720 (Tb11.0840)	112	6.80735	0.000329532	210	7.71425	0.00192053	25	4.64386	0.00891262	Cortical cytoskeleton
CAP36	Tb927.10.15760	113	6.82018	3.43977e-05	24	4.58496	0.00686205	158	7.30378	0.000235318	Cortical cytoskeleton
CAP41	Tb927.9.6920	132	7.04439	0.000249527	98	6.61471	0.00115937	48	5.58496	0.0286765	Cortical cytoskeleton
CAP42	Tb927.4.1300	156	7.2854	0.00124871	24	4.58496	0.00566577	223	7.8009	0.00132695	Cortical cytoskeleton
CAP46	Tb927.11.1840 (Tb11.1380)	150	7.22882	0.000972526	597	9.22159	0.00080615	200	7.64386	0.00886989	Cortical cytoskeleton
CAP50	Tb927.11.2610	138	7.10852	0.0029093	27	4.75489	0.00776003	106	6.72792	0.00107846	Cortical cytoskeleton
CAP52	Tb927.6.5070	63	5.97728	2.85955e-05	104	6.70044	0.00273629	181	7.49985	0.00440574	Cortical cytoskeleton
CAP62	Tb927.11.15140	45	5.49185	0.00188674	60	5.90689	0.000634232	49	5.61471	0.034589	Cortical cytoskeleton
CAP64	Tb927.3.1010	137	7.09803	0.00753215	147	7.19967	0.000895886	169	7.40088	0.000265763	Cortical cytoskeleton
CAP67	Tb927.10.5880	0	0		58	5.85798	0.00120598	70	6.12928	0.0273822	Cortical cytoskeleton
CAP156	Tb927.11.4280	23	4.52356	0.0375484	63	5.97728	0.0104644	23	4.52356	0.0401648	Cortical cytoskeleton
TbAIR9	Tb927.11.17000	210	7.71425	0.0065899	130	7.02237	0.00613358	525	9.03617	1.98028e-05	Cortical cytoskeleton
CAP5.5	Tb927.4.3950	63	5.97728	0.00940062	55	5.78136	0.00720545	361	8.49586	0.00485541	Cortical cytoskeleton
CAP5.5V	Tb927.8.8330	56	5.80735	0.00371256	0	0		157	7.29462	0.000204929	Cortical cytoskeleton
CAP17	Tb927.11.16200	26	4.70044	0.028799	30	4.90689	0.0130725	21	4.39232	0.0461905	Cortical cytoskeleton
CAP51	Tb927.7.2640	118	6.88264	0.00116904	616	9.26679	0.000198314	153	7.25739	0.000234537	Cortical cytoskeleton
CAP51V	Tb927.7.2650	64	6	0.000945116	0	0		0	0		Cortical cytoskeleton
KH1	Tb927.10.8940	486	8.92481	0.000233887	316	8.30378	0.000443435	848	9.72792	1.73596e-05	Cortical cytoskeleton
KIFC1	Tb927.10.14890	23	4.52356	0.0205084	87	6.44294	0.00139423	33	5.04439	0.0417	Cortical cytoskeleton
KIN-C	Tb927.8.2630	222	7.79442	6.46642e-05	153	7.25739	0.000473976	155	7.27612	0.00180978	Cortical cytoskeleton
KIN-D	Tb927.11.10760	196	7.61471	0.000888414	41	5.35755	0.00603952	69	6.10852	0.0103308	Cortical cytoskeleton
MARP	Tb927.10.10360	168	7.39232	0.00152499	0	0		543	9.08481	5.56311e-05	Cortical cytoskeleton, basal body
PAD1	Tb927.7.5930	97	6.59991	0.00214757	57	5.83289	0.00128567	0	0		Cortical cytoskeleton
PAD2	Tb927.7.5940	128	7	0.000472255	0	0		286	8.15987	0.000512071	Cortical cytoskeleton
PAVE1	Tb927.8.2030	134	7.06609	0.000914805	56	5.80735	0.000203035	191	7.57743	0.000212063	Cortical cytoskeleton
PAVE2	Tb927.9.11540	105	6.71425	9.24428e-05	175	7.45121	0.000268815	290	8.17991	6.63998e-05	Cortical cytoskeleton
WCB	Tb927.7.3550	367	8.51964	0.00116687	297	8.21432	0.000242866	719	9.48985	0.0138182	Cortical cytoskeleton
FAZ1	Tb927.4.3740	37	5.20945	0.0367703	29	4.85798	0.00486428	24	4.58496	0.0350987	FAZ
FAZ2	Tb927.1.4310	110	6.78136	0.0151084	56	5.80735	0.00270713	202	7.65821	0.00227092	FAZ
FAZ3	Tb927.11.12530	43	5.42626	0.00112237	38	5.24793	0.00244002	0	0		FAZ
FAZ4	Tb927.9.10530	0	0		54	5.75489	0.000148688	109	6.76818	0.00159795	FAZ
FAZ5	Tb927.10.8830	0	0		54	5.75489	0.000526988	27	4.75489	0.0322738	FAZ
FAZ6	Tb927.10.840	0	0		125	6.96578	0.000361817	137	7.09803	0.00265239	FAZ
FAZ7	Tb927.10.15390	0	0		36	5.16993	0.00147602	0	0		FAZ
FAZ8	Tb927.4.2060	0	0		68	6.08746	0.000305951	0	0		FAZ
FAZ9	Tb927.10.14320	88	6.45943	0.00511548	417	8.7039	1.2121e-05	250	7.96578	0.00599953	FAZ
FAZ10	Tb927.7.3330	41	5.35755	0.0331731	221	7.7879	7.2029e-05	245	7.93664	0.000235645	FAZ
FAZ11	Tb927.4.5340	22	4.45943	0.0016527	150	7.22882	9.42322e-05	352	8.45943	0.00101404	FAZ
FAZ12	Tb927.11.2590	0	0		0	0		47	5.55459	0.0129058	FAZ
FAZ13	Tb927.3.1020	0	0		0	0		96	6.58496	0.00479941	FAZ
FAZ14	Tb927.8.6980	0	0		130	7.02237	0.00107327	300	8.22882	0.000391122	FAZ
FAZ16	Tb927.5.3460	0	0		0	0		73	6.18982	0.0184634	FAZ
FAZ18	Tb927.10.12920	0	0		57	5.83289	0.000641621	0	0		FAZ
FAZ19	Tb927.3.3300	28	4.80735	0.0141821	67	6.06609	0.000504454	0	0		FAZ
FAZ20	Tb927.11.9290	25	4.64386	0.0054818	142	7.14975	2.22492e-05	28	4.80735	0.0519531	FAZ
FAZ21	Tb927.7.5240	0	0		95	6.56986	0.000657903	106	6.72792	0.0123746	FAZ
FAZ22	Tb927.10.9700	0	0		28	4.80735	0.00476571	58	5.85798	0.00179447	FAZ
FAZ23	Tb927.3.4710	0	0		36	5.16993	0.000330415	0	0		FAZ
FAZ24	Tb927.10.720	0	0		32	5	0.000110785	0	0		FAZ
FAZ25	Tb927.10.5870	0	0		54	5.75489	0.000156213	28	4.80735	0.0114992	FAZ
FAZ26	Tb927.10.2880	0	0		27	4.75489	0.00345173	0	0		FAZ
CC2D	Tb927.4.2080	126	6.97728	0.000225148	247	7.94837	0.000145411	48	5.58496	0.0393594	FAZ
FLA1	Tb927.8.4010	0	0		41	5.35755	0.000493949	0	0		FAZ
KIN13-5	Tb927.11.3280	0	0		148	7.20945	2.0474e-05	76	6.24793	0.00274666	New FAZ tip, Basal body
KMP-11	Tb927.9.13820	176	7.45943	0.00265539	35	5.12928	0.000288226	128	7	0.00354821	FAZ, basal body, flagellum, nucleus
TbSAS-4	Tb927.11.3300	0	0		31	4.9542	0.0018946	261	8.02791	0.00534517	FAZ tip
TbSmee1	Tb927.10.8820	0	0		175	7.45121	0.000257102	32	5	0.0350203	New FAZ tip, hook complex
	Tb927.10.13740	0	0		61	5.93074	0.00273598	0	0		FAZ
	Tb927.6.3840	0	0		25	4.64386	0.00345173	0	0		FAZ
	Tb927.11.11480	0	0		37	5.20945	0.00151124	0	0		FAZ
	Tb927.8.6830	0	0		0	0		68	6.08746	0.026271	FAZ
	Tb927.9.8180	0	0		0	0		46	5.52356	0.00385514	FAZ
	Tb927.7.2330	0	0		0	0		42	5.39232	0.00982135	FAZ
CAAP1	Tb927.10.1450	73	6.18982	0.00133263	54	5.75489	0.00103942	187	7.54689	0.0255739	Hook complex
BOH1	Tb927.10.12720	0	0		35	5.12928	0.000699266	54	5.75489	0.00403984	Hook complex
	Tb927.10.3010	0	0		693	9.43671	5.53059e-05	440	8.78136	0.000101136	Hook complex
	Tb927.8.3010	0	0		0	0		63	5.97728	0.000579454	Hook complex
	Tb927.10.850	0	0		38	5.24793	0.00102722	55	5.78136	0.00155649	Hook complex
	Tb927.5.2990	0	0		42	5.39232	0.0080273	50	5.64386	0.0213937	Hook complex
	Tb927.11.15140	0	0		0	0		49	5.61471	0.00330628	Hook complex
	Tb927.11.4710	0	0		32	5	0.000452386	38	5.24793	0.027519	Hook complex
	Tb927.7.7000	0	0		0	0		26	4.70044	0.00230681	Hook complex
	Tb927.2.4160	0	0		0	0		24	4.58496	0.00676663	Hook complex
